# Supplementary material for: Influence of Dietary Fermented Coffee Cherry Pulp on Growth Performance, Meat Quality, and Cecal Microbiota in Thai Native Chickens
Source: Animals (Basel). 2026 Mar 19;16(6):965. doi: 10.3390/ani16060965 (PMC13023244; doi:10.3390/ani16060965)
Supplement: Supplementary file 1 [file animals-16-00965-s001.zip]

Archive with 1 entries (1 files):
- animals-4202252-supplementary.pdf
